# Supplementary material for: Zinc transport from the endoplasmic reticulum to the cytoplasm via Zip7 is necessary for barrier dysfunction mediated by inflammatory signaling in RPE cells
Source: PLoS One. 2022 Jul 28;17(7):e0271656. doi: 10.1371/journal.pone.0271656 (PMC9333247; doi:10.1371/journal.pone.0271656)
Supplement: S1 Data — (XLSX) [file pone.0271656.s008.xlsx]

## Sheet: Sheet1
group	CLDN1-01	CLDN1-02	CLDN1 (ave)	std
media	0.0882047	0.0978015	0.0930031	0.00678592
IL1b+TNFa	0.356259	0.395021	0.37564	0.0274084
IL1b+TNFa+NVS-ZP7-4(3uM)	0.675019	0.668964	0.671992	0.00428185
IL1b+TNFa+NVS-ZP7-6(3uM)	0.38582	0.39832	0.39207	0.00883875
group	occludin-01	occludin-02	occludin (ave)	std
media	0.294825	0.4478	0.371312	0.10817
IL1b+TNFa	0.399129	0.235195	0.317162	0.115919
IL1b+TNFa+NVS-ZP7-4(3uM)	1.49477	1.28871	1.39174	0.145709
IL1b+TNFa+NVS-ZP7-6(3uM)	0.282227	0.410635	0.346431	0.0907978
group	ZO1-01	ZO1-02	ZO1 (ave)	std
media	0.064525	0.0834468	0.0739859	0.0133797
IL1b+TNFa	0.0914421	0.0873529	0.0893975	0.00289146
IL1b+TNFa+NVS-ZP7-4(3uM)	0.208194	0.244685	0.22644	0.0258033
IL1b+TNFa+NVS-ZP7-6(3uM)	0.0975983	0.0836785	0.0906384	0.00984275
