# Supplementary material for: Zinc transport from the endoplasmic reticulum to the cytoplasm via Zip7 is necessary for barrier dysfunction mediated by inflammatory signaling in RPE cells
Source: PLoS One. 2022 Jul 28;17(7):e0271656. doi: 10.1371/journal.pone.0271656 (PMC9333247; doi:10.1371/journal.pone.0271656)
Supplement: S3 Data — (XLSX) [file pone.0271656.s010.xlsx]

## Sheet: Sheet1
group	compound (uM)	IL6-01	IL6-02	IL6 (ave)	std
media	0	1.2033	1.86026	1.53178	0.464539
IL1b+TNFa	0	198.13	192.185	195.157	4.20395
ligands+NVS-ZP7-4(uM)	1.1	65.4226	88.8226	77.1226	16.5463
	3.3	40.5138	52.3209	46.4173	8.34887
	10	34.3373	43.7873	39.0623	6.68218
ligands+NVS-ZP7-6(uM)	1.1	256.538	220.531	238.535	25.4608
	3.3	220.886	233.337	227.112	8.80391
	10	204.646	216.802	210.724	8.59551
