# Supplementary material for: Zinc transport from the endoplasmic reticulum to the cytoplasm via Zip7 is necessary for barrier dysfunction mediated by inflammatory signaling in RPE cells
Source: PLoS One. 2022 Jul 28;17(7):e0271656. doi: 10.1371/journal.pone.0271656 (PMC9333247; doi:10.1371/journal.pone.0271656)
Supplement: S4 Data — (XLSX) [file pone.0271656.s011.xlsx]

## Sheet: media and percentge of IL1R1
	Median	IL1R1 %	time	group	% of pos	FMI
Specimen_001_A1_A01_001.fcs	544	10.8 %	2hr	media	67	1512
Specimen_001_A2_A02_002.fcs	1512	67.0 %		NVS-ZP7-6(10µM)	68.1	1544
Specimen_001_A3_A03_003.fcs	1544	68.1 %		NVS-ZP7-4(10µM)	68.3	1552
Specimen_001_A4_A04_004.fcs	1552	68.3 %		IL1β (5ng/ml)	69.1	1555
Specimen_001_A5_A05_005.fcs	1555	69.1 %		NVS-ZP7-6+IL1β	68.7	1558
Specimen_001_A6_A06_006.fcs	1558	68.7 %		NVS-ZP7-4+IL1β	69.2	1547
Specimen_001_A7_A07_007.fcs	1547	69.2 %
Specimen_001_B1_B01_008.fcs	312	7.11 %	24hr	media	61.6	1392
Specimen_001_B2_B02_009.fcs	1392	61.6 %		NVS-ZP7-6(10µM)	70.6	1570
Specimen_001_B3_B03_010.fcs	1570	70.6 %		NVS-ZP7-4(10µM)	68.1	1512
Specimen_001_B4_B04_011.fcs	1512	68.1 %		IL1β (5ng/ml)	64.1	1440
Specimen_001_B5_B05_012.fcs	1440	64.1 %		NVS-ZP7-6+IL1β	65.8	1459
Specimen_001_B6_B06_013.fcs	1459	65.8 %		NVS-ZP7-4+IL1β	65.8	1440
Specimen_001_B7_B07_014.fcs	1440	65.8 %
Specimen_001_C1_C01_015.fcs	869	28.6 %
Mean	1320	56.9 %
SD	403	22.0 %
unstain	media	LJY333(10uM)
7-AAD alone	media	LJY333(10uM)
isotype alone
