# Supplementary material for: Zinc transport from the endoplasmic reticulum to the cytoplasm via Zip7 is necessary for barrier dysfunction mediated by inflammatory signaling in RPE cells
Source: PLoS One. 2022 Jul 28;17(7):e0271656. doi: 10.1371/journal.pone.0271656 (PMC9333247; doi:10.1371/journal.pone.0271656)
Supplement: S5 Data — (XLSX) [file pone.0271656.s012.xlsx]

## Sheet: Sheet1
cpd1	cpd2	cpd3	conc	IL6-01	IL6-02	IL6 (ave)	std
media			0	0.785598	0.83383	0.809714	0.034105
IL1β(5ng/ml)+TNFα(10ng/ml)	DMSO		0	223.97	207.606	215.788	11.5706
	NVS-ZP7-4 (5uM)	Zn/Pyr(nM)	0	110.135	45.5611	77.8482	45.6609
			20	161.225	158.342	159.783	2.03878
			60	176.337	177.977	177.157	1.15978
			180	214.029	220.789	217.409	4.78052
