# Supplementary material for: Zinc transport from the endoplasmic reticulum to the cytoplasm via Zip7 is necessary for barrier dysfunction mediated by inflammatory signaling in RPE cells
Source: PLoS One. 2022 Jul 28;17(7):e0271656. doi: 10.1371/journal.pone.0271656 (PMC9333247; doi:10.1371/journal.pone.0271656)
Supplement: S6 Data — (XLSX) [file pone.0271656.s013.xlsx]

## Sheet: Sheet1
cpd	IL6-01	IL6-02	IL6 (ave)	std
media	2.35124	1.7941	2.07267	0.393956
IL1b(5ng/ml)	124.868	102.072	113.47	16.1195
IL1b+TPEN(1.1uM)	112.624	102.692	107.658	7.02293
IL1b+TPEN(3.3uM)	8.59958	46.8597	27.7297	27.054
IL1b+TPEN(10uM)	1.56149	1.60918	1.58534	0.0337219
cpd	CTG-01	CTG-02	CTG (ave)	std
media	2213680	2137040	2175360	54192.7
IL1b(5ng/ml)	1809840	1718280	1764060	64742.7
IL1b+TPEN(1.1uM)	1853200	1695000	1774100	111864
IL1b+TPEN(3.3uM)	1567400	1709960	1638680	100805
IL1b+TPEN(10uM)	617600	606000	611800	8202.44
