# Supplementary material for: Zinc transport from the endoplasmic reticulum to the cytoplasm via Zip7 is necessary for barrier dysfunction mediated by inflammatory signaling in RPE cells
Source: PLoS One. 2022 Jul 28;17(7):e0271656. doi: 10.1371/journal.pone.0271656 (PMC9333247; doi:10.1371/journal.pone.0271656)
Supplement: S7 Data — (XLSX) [file pone.0271656.s014.xlsx]

## Sheet: Sheet1
group	IL6 (N)-01	IL6 (N)-02	IL6 (ave)	std
media	1.70373	0.829652	1.26669	0.618069
IL1b(5ng/ml)	36.8718	41.4178	39.1448	3.21449
IL1b+DTPA(17uM)	39.5408	51.2858	45.4133	8.30503
