# Supplementary material for: Zinc transport from the endoplasmic reticulum to the cytoplasm via Zip7 is necessary for barrier dysfunction mediated by inflammatory signaling in RPE cells
Source: PLoS One. 2022 Jul 28;17(7):e0271656. doi: 10.1371/journal.pone.0271656 (PMC9333247; doi:10.1371/journal.pone.0271656)
Supplement: S8 Data — (XLSX) [file pone.0271656.s015.xlsx]

## Sheet: Sheet1
	%of inc-01	%of inc-02	%of inc-03	% Increase (ave)	std
TNFa	106.297	141.231	162.92	136.816	28.5686
IL1b	44.6422	58.3126	77.5365	60.1638	16.5251
AGE	75.2206	119.559	102.868	99.2157	22.3936
VEGF	16.9156	4.83766	6.2013	9.31818	6.61478
